# Supplementary material for: Identification and validation of parthanatos-related genes in lung adenocarcinoma and construction of a prognostic risk model
Source: Front Immunol. 2026 Jul 8;17:1806560. doi: 10.3389/fimmu.2026.1806560 (PMC13388751; doi:10.3389/fimmu.2026.1806560)
Supplement: Supplementary file 8 [file Table3.xls]

## Sheet: green-modgene
	modgene
1	HSPB1
2	PTMA
3	COX8A
4	TUBB4B
5	CFL1
6	BSG
7	OAZ1
8	CHMP4B
9	ATP6V1F
10	SNRPB
11	GPX4
12	PSMB4
13	KDELR1
14	PSMB3
15	NDUFB7
16	PSMA7
17	GRINA
18	UBA52
19	CLDN4
20	GNB2
21	FKBP8
22	TRMT112
23	PPP1CA
24	ROMO1
25	PFDN2
26	ARPC1B
27	ARF5
28	BANF1
29	PRDX2
30	C19orf53
31	NDUFB11
32	SNRPC
33	ARPC1A
34	MDH2
35	MAF1
36	PSMD4
37	HSD17B10
38	RHBDD2
39	CYC1
40	CHMP2A
41	PRPF6
42	PPP1R14B
43	IDH2
44	ADRM1
45	SLC25A39
46	CLDN3
47	FBL
48	FIS1
49	KLHDC3
50	RABAC1
51	GUK1
52	AURKAIP1
53	PPP4C
54	GPAA1
55	SSNA1
56	COPE
57	TMEM205
58	PDAP1
59	AP2S1
60	DPP7
61	PSMC4
62	UXT
63	AIP
64	DRAP1
65	SLC25A1
66	FAM32A
67	UBXN1
68	RAD23A
69	FBXW5
70	AP1S1
71	MIF
72	MRPS26
73	COPS6
74	DDRGK1
75	FAM50A
76	YIF1A
77	EIF3G
78	SRM
79	PSMD3
80	WDR83OS
81	TSR2
82	LAMTOR4
83	PYCR1
84	GSS
85	NDUFV1
86	SMARCB1
87	PSMC5
88	USF1
89	NELFE
90	PUF60
91	NELFB
92	CCDC124
93	VPS28
94	PQBP1
95	MRPL9
96	GIPC1
97	RALY
98	SHARPIN
99	POLR2G
100	DGCR6L
101	PSMC2
102	TIMM10
103	LSM4
104	SIGMAR1
105	ACTR1B
106	POR
107	UQCR11
108	POP7
109	SCYL1
110	SLC52A2
111	MRPL54
112	MZT2B
113	MRPL49
114	POLR2J
115	TMEM258
116	NAA20
117	CORO1B
118	POLD2
119	UBL4A
120	DDAH2
121	STX5
122	STX10
123	CCDC167
124	IDH3B
125	TRAF4
126	FARSA
127	NME1-NME2
128	PRMT1
129	BAD
130	YIPF2
131	IDH3G
132	PREB
133	GPR108
134	ITPA
135	VPS25
136	COASY
137	BAX
138	TMUB1
139	LAGE3
140	NR2F6
141	TIMM13
142	COA4
143	MRPL41
144	PAFAH1B3
145	RUVBL2
146	MRPL12
147	SNRPB2
148	EBP
149	BUD31
150	DDX56
151	SCAND1
152	BRMS1
153	C11orf68
154	GADD45GIP1
155	UBXN6
156	MRPS7
157	FASTK
158	ABHD11
159	ERI3
160	HSF1
161	ALKBH7
162	PSMG3
163	LSM7
164	OTUB1
165	DAXX
166	STYXL1
167	GPS1
168	MCRS1
169	ANAPC11
170	CSNK2B
171	ARL2
172	B3GAT3
173	WDR46
174	CWC15
175	MRPL55
176	TBCB
177	TIMM17B
178	FAM89B
179	DUS1L
180	GSDMD
181	TSC22D4
182	MEPCE
183	BCL7B
184	PGLS
185	POLR2I
186	TECR
187	SLC4A2
188	NDUFS8
189	PES1
190	MRPL34
191	DPP3
192	ESRRA
193	CLPP
194	THAP4
195	FIBP
196	NXT1
197	PPIH
198	TBCC
199	MRTO4
200	B4GALT2
201	TSEN34
202	PLOD3
203	NDUFB2
204	TNIP2
205	ZDHHC12
206	PIH1D1
207	MRPL11
208	C1orf122
209	NDUFA3
210	C7orf50
211	RFXANK
212	EEF1D
213	ALG3
214	NT5C3B
215	BABAM1
216	MRPS2
217	CD320
218	MRPL16
219	GPKOW
220	EXOSC4
221	KXD1
222	C11orf24
223	IMP4
224	ZNHIT1
225	NCAPH2
226	DDX39A
227	PTGES2
228	DNPEP
229	MRPS12
230	DHPS
231	RPS19BP1
232	NT5C
233	PPP1R35
234	HRAS
235	DDX49
236	DGAT1
237	SURF2
238	THEM6
239	VPS72
240	OXLD1
241	FLAD1
242	EXOSC5
243	CFAP20
244	MOSPD3
245	PFDN6
246	UBAC1
247	MAN1B1
248	HGH1
249	C20orf27
250	ADCK2
251	YDJC
252	NFKBIL1
253	TSEN54
254	SIVA1
255	JOSD2
256	MRPL2
257	TFPT
258	TPRA1
259	ECSIT
260	YIF1B
261	RFNG
262	RITA1
263	APEX2
264	UCK1
265	SMYD5
266	STAP2
267	FAM3A
268	UBE2J2
269	COMMD5
270	ZNF524
271	TRPT1
272	PDRG1
273	MRPL21
274	SDHAF1
275	BOLA1
276	TAF6
277	ATP6V0E2
278	MIIP
279	ELOF1
280	NDUFA13
281	NR2C2AP
282	BCL7C
283	SNTA1
284	MRPL4
285	ARL16
286	MPND
287	MFSD3
288	TACO1
289	ILVBL
290	SGMS2
291	ISOC2
292	POP5
293	MYL6B
294	ZNHIT2
295	DDA1
296	SCNM1
297	SNAPC2
298	NAT9
299	THAP7
300	RNF25
301	CCDC85B
302	RPS6KB2
303	TMED1
304	NOSIP
305	NSUN5
306	EVA1B
307	PLEKHJ1
308	SLC39A4
309	TMEM223
310	TIMM50
311	TRMT2A
312	UQCC3
313	TMEM161A
314	MAD2L2
315	GEMIN7
316	UQCC2
317	TRAF2
318	GALK1
319	PMPCA
320	ZMYND19
321	NAA10
322	HTRA2
323	NDUFA11
324	ZFAND2B
325	RCE1
326	MED19
327	C8orf82
328	MACROD1
329	MVB12A
330	C6orf226
331	PIN1
332	ARMC6
333	EMC9
334	BCL2L12
335	TARBP2
336	USE1
337	TRMT61A
338	COMTD1
339	CPSF4
340	NUDT22
341	SDHAF2
342	RAC3
343	RNASEH2C
344	TMEM216
345	WDR74
346	HMBS
347	MRPS33
348	TMEM160
349	MTX1
350	QPCTL
351	MZT2A
352	CDK5
353	SAC3D1
354	MPV17L2
355	SLC25A10
356	FKBPL
357	SENP3
358	FOXP1
359	PUSL1
360	GPANK1
361	TIMM44
362	ACOT8
363	C4orf48
364	LENG1
365	ALKBH4
366	SIRT7
367	CINP
368	CDKN2D
369	DUS3L
370	NUDT8
371	HES4
372	AP4M1
373	GCDH
374	ALKBH2
375	FBXW9
376	PTDSS2
377	RPP21
378	FDXR
379	ABCB8
380	SLC2A8
381	C11orf98
382	TOR2A
383	CTU2
384	NDUFS7
385	C19orf25
386	TMEM238
387	JMJD4
388	CHCHD6
389	LRWD1
390	ENDOG
391	MRPS24
392	GEMIN6
393	WRAP73
394	EMC6
395	THAP3
396	FAM98C
397	ZFPL1
398	CBX8
399	PSMD9
400	WRAP53
401	TIGD5
402	MRPL38
403	ZNF593
404	SWSAP1
405	HSD11B1L
406	LIN7B
407	UFSP1
408	NDUFA7
409	MDP1
410	PTCD1
411	PMF1-BGLAP
412	C19orf73
